# Supplementary material for: Nutrient Uptake of Two Semidomesticated Jaltomata Schltdl. Species for Their Cultivation
Source: Plants (Basel). 2025 Apr 4;14(7):1124. doi: 10.3390/plants14071124 (PMC11991384; doi:10.3390/plants14071124)
Supplement: Supplementary file 1 [file plants-14-01124-s001.zip]

Archive with 1 entries (1 files):
- plants-3492935-supplementary.pdf
